# Supplementary material for: Living with relatives offsets the harm caused by pathogens in natural populations
Source: eLife. 2021 Jul 26;10:e66649. doi: 10.7554/eLife.66649 (PMC8313236; doi:10.7554/eLife.66649)
Supplement: Supplementary file 1. — Tables S1-19 can be found in excel format at the open science framework DOI 10.17605/OSF.IO/Q3ANE. Table S1: The references screened for effect sizes of within-group relatedness on mortality and pathogen abundance and whether they were included in analyses. Table S2: Data used for analysis of the effect of within-group relatedness on mortality and pathogen abundance (r). Table S3: Data on whether species typically live with kin or non-kin. Table S4: Data used for analysis of the effect of within-group relatedness on variance in mortality and pathogen abundance (LnCVR). Table S5: The overall effect of within-group relatedness on mortality and pathogen abundance on Zr. Table S6: The effect of pathogen presence and whether mortality or pathogen abundance was measured on Zr. Table S7: The effect of pathogen manipulation on Zr. Table S8: The effect of relatedness manipulations and pathogen presence on Zr. Table S9: The effect of kin structure and pathogen presence measures on Zr. Table S10: The overall effect of within-group relatedness on variance (LnCVR) mortality and pathogen abundances. Table S11: The effect of pathogen manipulation on LnCVR. Table S12: The effect of pathogen manipulation and whether mortality or pathogen abundance was measured on LnCVR. Table S13: The effect of relatedness manipulations and pathogen presence on LnCVR. Table S14: The effect of kin structure and pathogen presence measures on Zr excluding potential effects of inbreeding. Table S15: Effect of parasite manipulations and fitness measures on LnCVR excluding potential effects of inbreeding. Table S16: Laboratory effects on Zr. Table S17: Laboratory effects on LnCVR. Table S18: The sensitivity of analyses on Zr to the statistical techniques used in primary studies. Table S19: Data on within-group relatedness on mortality in ostrich chicks. [file elife-66649-supp1.zip]

Archive with 1 entries (1 files):
- SIinformation.html
